# Supplementary material for: Method of Monitoring 26S Proteasome in Cells Revealed the Crucial Role of PSMA3 C-Terminus in 26S Integrity
Source: Biomolecules. 2023 Jun 15;13(6):992. doi: 10.3390/biom13060992 (PMC10296302; doi:10.3390/biom13060992)
Supplement: Supplementary file 1 [file biomolecules-13-00992-s001.zip]

Archive with 1 entries (1 files):
- biomolecules-2382532-supplementary.pdf
